# Supplementary material for: Pharmacokinetics and toxicity of subcutaneous administration of carboplatin in poloxamer 407 in a rodent model pilot study
Source: PLoS One. 2017 Oct 5;12(10):e0186018. doi: 10.1371/journal.pone.0186018 (PMC5642013; doi:10.1371/journal.pone.0186018)
Supplement: S1 File — (XLSX) [file pone.0186018.s001.xlsx]

## Sheet: all data in sep columns
	carboplu only			carboplu and cath
rat ID	Time (hr)	Concentration (ng/mL)	mg/kg	rat ID	Time (hr)	Concentration (ng/mL)	mg/kg
140160	0		11.7647	139470	0	0	16.129
	24	112.92			24	90.68
	48	53.96			48	129.37
	72	81.1			72	49.23
	96	43.88			96	85.94
	120	14.88			120	22.81
	144	10.35			144	14.21
	168				168	9.894
140161	0	0	12.195	139471	0	0	14.2857
	24	255.18			24	104.42
	48	349.23			48	91.68
	72	110.32			72	51.62
	96	160.98			96	68.61
	120	217.94			120	16.3
	144	25.21			144	76.01
	168	46.23			168	18.72
140162	0	0	12.195	139472	0	0	14.2857
	24	178.19			24	93.59
	48	123.18			48	65.42
	72	85.8			72	72.07
	96	45.92			96	27.33
	120	28.91			120	50.56
	144	29.87			144	30.45
	168	21.02			168	20.4
140163	0	0	12.0482	139473	0	0	14.2857
	24	309.26			24	54.6
	48	233.19			48	38.03
	72	153.72			72	56.74
	96	79.03			96	48.75
	120	46.81			120	55.33
	144	72.33			144	18.39
	168	53.22			168	7.41
140164	0	0	11.904	139474	0	0	16.6667
	24	151.66			24	76.8
	48	140.01			48	31.42
	72	85.25			72	42.37
	96	62.7			96	33.8
	120	26.66			120	20.61
	144	21.57			144	14.17
	168	40.01			168	7.64
140165	0		13.5135	139475	0	0	14.4927
	24				24	71.97
	48				48	37.86
	72				72	30.36
	96				96	37.01
	120				120	148.27
	144				144	8.04
	168	22.67			168	38.08

## Sheet: carboplu only
	Rat_ID	Rsq	Rsq_adjusted	Corr_XY	No_points_lambda_z	Lambda_z (1/hr)	Lambda_z_lower (hr)	Lambda_z_upper (hr)	HL_Lambda_z (hr)	Tlag (hr)	Tmax (hr)	Cmax (ng/mL)	Cmax_D (ng/mL/mg)	Tlast (hr)	Clast (ng/mL)	AUClast (hr*ng/mL)	AUCall (hr*ng/mL)	AUCINF_obs (hr*ng/mL)	AUCINF_D_obs (hr*ng/mL/mg)	AUC_%Extrap_obs ({%})	Vz_F_obs (mL)	Cl_F_obs (mL/hr)	AUCINF_pred (hr*ng/mL)	AUCINF_D_pred (hr*ng/mL/mg)	AUC_%Extrap_pred ({%})	Vz_F_pred (mL)	Cl_F_pred (mL/hr)	AUMClast (hr*hr*ng/mL)	AUMCINF_obs (hr*hr*ng/mL)	AUMC_%Extrap_obs ({%})	AUMCINF_pred (hr*hr*ng/mL)	AUMC_%Extrap_pred ({%})	MRTlast (hr)	MRTINF_obs (hr)	MRTINF_pred (hr)
	140160	0.968356	0.952534	-0.984051	4	0.0302397	72	144	22.9218	0	24	112.92	22.584	144	10.35	7267.36	7267.36	7609.62	1521.92	4.4978	21728.5	657.063	7570.29	1514.06	4.00158	21841.4	660.477	423764	484369	12.5121	477404	11.2357	58.3107	63.6522	63.0629
	140161	0.556481	0.334722	-0.745977	4	0.0245831	96	168	28.1961	0	48	349.23	69.846	168	46.23	25997.2	25997.2	27877.8	5575.56	6.74574	7295.84	179.354	27339.8	5467.95	4.91049	7439.43	182.884	1.80349e+06	2.19592e+06	17.871	2.08364e+06	13.4454	69.3724	78.7696	76.213
	140162	0.891097	0.854796	-0.943979	5	0.0135131	72	168	51.2946	0	24	178.19	35.638	168	21.02	11918.1	11918.1	13473.7	2694.73	11.545	27461.9	371.095	13358.4	2671.67	10.7815	27698.9	374.298	732676	1.10912e+06	33.9407	1.08122e+06	32.2359	61.4758	82.3175	80.9392
	140163	0.569461	0.425947	-0.754626	5	0.00920827	72	168	75.2744	0	24	309.26	61.852	168	53.22	21827.8	21827.8	27607.3	5521.47	20.935	19668.3	181.111	26979	5395.81	19.0937	20126.4	185.329	1.38901e+06	2.98764e+06	53.5079	2.81385e+06	50.6365	63.6352	108.219	104.298
	140164	0.944193	0.91629	-0.971696	4	0.0207419	72	144	33.4178	0	24	151.66	30.332	144	21.57	11316.7	11316.7	12356.6	2471.32	8.41594	19508.4	404.642	12273.4	2454.68	7.79496	19640.7	407.385	655658	855544	23.3636	839548	21.9035	57.9373	69.2377	68.4039
	Variable	N	NMiss	NObs	Mean	SD	SE	Variance	Min	Median	Max	Range	CV%	Harmonic Mean	Pseudo SD	Mean Log	SD Log	Geometric Mean	CV% Geometric Mean	Skewness	Kurtosis	KS PValue
	AUC_%Extrap_obs	5	0	5	10.4279	6.41129	2.86722	41.1046	4.4978	8.41594	20.935	16.4372	61.4822	8.01565	4.62979	2.20606	0.57945	9.07987	63.167	0.948993	-0.479742	0.952651
	AUCall	5	0	5	15665.4	7877.22	3522.8	62050573	7267.36	11918.1	25997.2	18729.9	50.2841	12685.5	6931.78	9.55354	0.519902	14094.4	55.7095	0.348671	-1.50937	0.818559
	AUCINF_obs	5	0	5	17785	9353.3	4182.92	87484182	7609.62	13473.7	27877.8	20268.2	52.5909	13941.1	8513.65	9.66581	0.559779	15769.1	60.6634	0.232995	-1.70898	0.83576
	AUClast	5	0	5	15665.4	7877.22	3522.8	62050573	7267.36	11918.1	25997.2	18729.9	50.2841	12685.5	6931.78	9.55354	0.519902	14094.4	55.7095	0.348671	-1.50937	0.818559
	AUMCINF_obs	5	0	5	1526518	1.03603e+06	463329	1073368000000	484369	1.10912e+06	2.98764e+06	2.50327e+06	67.8691	1.01521e+06	849675	14.0363	0.730334	1.24701e+06	83.9463	0.480725	-1.32617	0.897295
	AUMClast	5	0	5	1.00092e+06	574240	256808	329751390000	423764	732676	1.80349e+06	1.37973e+06	57.3712	766370	461966	13.6808	0.586758	873991	64.1077	0.476319	-1.36783	0.828618
	Cl_F_obs	5	0	5	358.653	196.842	88.0305	38746.8	179.354	371.095	657.063	477.709	54.8838	281.136	154.902	5.75914	0.559779	317.076	60.6634	0.561133	-0.926569	0.973259
	Cmax	5	0	5	220.252	103.141	46.1259	10638	112.92	178.19	349.23	236.31	46.8285	184.105	88.1308	5.30422	0.478844	201.183	50.765	0.310059	-1.62626	0.892525
	HL_Lambda_z	5	0	5	42.2209	21.3396	9.54335	455.378	22.9218	33.4178	75.2744	52.3526	50.5427	35.2618	15.3585	3.64782	0.479011	38.3908	50.7849	0.75446	-0.914613	0.887875
	Lambda_z	5	0	5	0.0196572	0.0084315	0.00377068	7.10901e-05	0.00920827	0.0207419	0.0302397	0.0210314	42.8927	0.0164171	0.00930279	-4.01433	0.479011	0.0180551	50.7849	-0.0311629	-1.3628	0.999043
	MRTINF_obs	5	0	5	80.4392	17.2141	7.69839	296.326	63.6522	78.7696	108.219	44.5667	21.4002	77.8365	14.753	4.37045	0.202976	79.0791	20.5085	0.838569	-0.541841	0.897107
	MRTlast	5	0	5	62.1463	4.672	2.08938	21.8276	57.9373	61.4758	69.3724	11.4351	7.51775	61.8768	4.42982	4.12729	0.0737057	62.0096	7.38059	0.683377	-0.860474	0.991698
	No_points_lambda_z	5	0	5	4.4	0.547723	0.244949	0.3	4	4	5	1	12.4482	4.34783	0.512489	1.47555	0.122221	4.37345	12.2679	0.408248	-1.83333	0.509557
	Rsq	5	0	5	0.785918	0.205483	0.0918946	0.0422231	0.556481	0.891097	0.968356	0.411875	26.1456	0.738875	0.218174	-0.270814	0.279064	0.762759	28.4586	-0.354979	-1.80382	0.774714
	Tmax	5	0	5	28.8	10.7331	4.8	115.2	24	24	48	24	37.2678	26.6667	6.13321	3.31668	0.309985	27.5688	31.7583	1.5	0.25	0.213961
	Vz_F_obs	5	0	5	19132.6	7359.57	3291.3	54163268	7295.84	19668.3	27461.9	20166.1	38.4661	15547.1	12847	9.77347	0.510075	17561.6	54.5124	-0.745275	-0.391355	0.683863

## Sheet: CarboPlu and Cath Rats
	Rat_ID	Rsq	Rsq_adjusted	Corr_XY	No_points_lambda_z	Lambda_z (1/hr)	Lambda_z_lower (hr)	Lambda_z_upper (hr)	HL_Lambda_z (hr)	Tlag (hr)	Tmax (hr)	Cmax (ng/mL)	Cmax_D (ng/mL/mg)	Tlast (hr)	Clast (ng/mL)	AUClast (hr*ng/mL)	AUCall (hr*ng/mL)	AUCINF_obs (hr*ng/mL)	AUCINF_D_obs (hr*ng/mL/mg)	AUC_%Extrap_obs ({%})	Vz_F_obs (mL)	Cl_F_obs (mL/hr)	AUCINF_pred (hr*ng/mL)	AUCINF_D_pred (hr*ng/mL/mg)	AUC_%Extrap_pred ({%})	Vz_F_pred (mL)	Cl_F_pred (mL/hr)	AUMClast (hr*hr*ng/mL)	AUMCINF_obs (hr*hr*ng/mL)	AUMC_%Extrap_obs ({%})	AUMCINF_pred (hr*hr*ng/mL)	AUMC_%Extrap_pred ({%})	MRTlast (hr)	MRTINF_obs (hr)	MRTINF_pred (hr)
	139470	0.903001	0.854501	-0.950264	4	0.0289934	96	168	23.9071	0	48	129.37	25.874	168	9.894	9165.3	9165.3	9506.55	1901.31	3.58963	18140.4	525.953	9443.57	1888.71	2.9467	18261.4	529.461	598993	668093	10.3429	655340	8.59825	65.3544	70.2771	69.3954
	139471	0.484271	-0.0314586	-0.695896	3	0.0150505	96	168	46.0549	0	24	104.42	20.884	168	18.72	9495.3	9495.3	10739.1	2147.82	11.5821	30935.1	465.588	10498.3	2099.65	9.55372	31644.8	476.269	701700	993304	29.357	936841	25.0993	73.8997	92.494	89.2376
	139472	0.570291	0.427054	-0.755176	5	0.0100671	72	168	68.8527	0	24	93.59	18.718	168	20.4	8227.29	8227.29	10253.7	2050.74	19.7627	48437.9	487.629	10443	2088.61	21.2174	47559.7	478.788	600833	1.14256e+06	47.4134	1.19317e+06	49.6442	73.0293	111.429	114.256
	139473	0.996952	0.993905	-0.998475	3	0.0418851	120	168	16.5488	0	72	56.74	11.348	168	7.41	6509.52	6509.52	6686.43	1337.29	2.64584	17853.2	747.783	6680.84	1336.17	2.56443	17868.1	748.408	514263	548208	6.192	547136	6.00821	79.0017	81.9881	81.8963
	139474	0.991203	0.986804	-0.995592	4	0.0201493	96	168	34.4005	0	24	76.8	15.36	168	7.64	5235.47	5235.47	5614.64	1122.93	6.75323	44196.5	890.53	5633.64	1126.73	7.06786	44047.4	887.525	355037	437556	18.8589	441692	19.6189	67.8139	77.9313	78.4026
	139475	0.808418	0.616836	-0.899121	3	0.0203617	72	144	34.0416	0	120	148.27	29.654	168	38.08	7650.31	7650.31	9520.48	1904.1	19.6437	25792.6	525.183	7928.19	1585.64	3.50497	30972.8	630.661	656498	1062535	38.2139	716830	8.4164	85.8133	111.605	90.4153
	Variable	N	NMiss	NObs	Mean	SD	SE	Variance	Min	Median	Max	Range	CV%	Harmonic Mean	Pseudo SD	Mean Log	SD Log	Geometric Mean	CV% Geometric Mean	Skewness	Kurtosis	KS PValue
	AUC_%Extrap_obs	6	0	6	10.6629	7.66675	3.12994	58.779	2.64584	9.16767	19.7627	17.1168	71.9014	6.04561	5.71203	2.09535	0.855031	8.12825	103.794	0.267266	-1.59468	0.949066
	AUCall	6	0	6	7713.86	1621.15	661.834	2.62814e+06	5235.47	7938.8	9495.3	4259.83	21.0161	7395.46	1845.96	8.93061	0.225255	7559.9	22.8142	-0.417755	-1.10936	0.999176
	AUCINF_obs	6	0	6	8720.15	2072.06	845.915	4.29343e+06	5614.64	9513.52	10739.1	5124.48	23.7617	8235.72	2450.48	9.04649	0.262598	8488.7	26.719	-0.628648	-1.26764	0.592947
	AUClast	6	0	6	7713.86	1621.15	661.834	2.62814e+06	5235.47	7938.8	9495.3	4259.83	21.0161	7395.46	1845.96	8.93061	0.225255	7559.9	22.8142	-0.417755	-1.10936	0.999176
	AUMCINF_obs	6	0	6	808709	295075	120464	87069287000	437556	830698	1.14256e+06	705002	36.4872	711789	302719	13.5415	0.394547	760361	41.0411	-0.100058	-1.67966	0.89709
	AUMClast	6	0	6	571221	123227	50307.3	15184948000	355037	599913	701700	346663	21.5726	543316	162198	13.2326	0.24516	558260	24.8891	-0.866337	-0.357506	0.82718
	Cl_F_obs	6	0	6	607.111	171.883	70.1708	29543.7	465.588	525.568	890.53	424.942	28.3116	573.385	132.997	6.37846	0.262598	589.019	26.719	0.859649	-0.927487	0.460668
	Cmax	6	0	6	101.532	33.6119	13.722	1129.76	56.74	99.005	148.27	91.53	33.1049	91.7699	35.5215	4.57146	0.34977	96.6848	36.0745	0.105024	-1.16179	0.999937
	HL_Lambda_z	6	0	6	37.3009	18.4457	7.53044	340.246	16.5488	34.2211	68.8527	52.3039	49.4512	30.4664	16.5179	3.51799	0.496428	33.7166	52.8643	0.721989	-0.481672	0.91105
	Lambda_z	6	0	6	0.0227512	0.0112937	0.00461063	0.000127548	0.0100671	0.0202555	0.0418851	0.031818	49.64	0.0185826	0.0100465	-3.8845	0.496428	0.020558	52.8643	0.717833	-0.565365	0.845965
	MRTINF_obs	6	0	6	90.9541	17.4676	7.1311	305.116	70.2771	87.2411	111.605	41.3281	19.2048	88.23	16.6991	4.49506	0.19138	89.5733	19.3146	0.231209	-1.51601	0.948768
	MRTlast	6	0	6	74.152	7.4619	3.04631	55.6799	65.3544	73.4645	85.8133	20.4589	10.063	73.5442	7.20064	4.30197	0.0994188	73.8449	9.9665	0.40226	-0.936861	0.989932
	No_points_lambda_z	6	0	6	3.66667	0.816497	0.333333	0.666667	3	3.5	5	2	22.2681	3.52941	0.712363	1.27964	0.214397	3.59536	21.6884	0.626099	-0.96	0.682048
	Tmax	6	0	6	52	38.45	15.6971	1478.4	24	36	120	96	73.9422	35.7025	19.6132	3.74492	0.685517	42.3056	77.4524	0.988645	-0.432113	0.786686
	Vz_F_obs	6	0	6	30892.6	12988.4	5302.47	168697230	17853.2	28363.9	48437.9	30584.7	42.0435	26606.9	11174.5	10.263	0.427355	28651.5	44.7631	0.3332	-1.46413	0.989714
