# Supplementary material for: Pharmacokinetics and toxicity of subcutaneous administration of carboplatin in poloxamer 407 in a rodent model pilot study
Source: PLoS One. 2017 Oct 5;12(10):e0186018. doi: 10.1371/journal.pone.0186018 (PMC5642013; doi:10.1371/journal.pone.0186018)
Supplement: S2 File — (XLSX) [file pone.0186018.s002.xlsx]

## Sheet: plasma data - collated
time (hrs postop)	[Pt] (ng/mL)
	carboplu only					carboplu, catheter and IV tubing (group 3 - not included in manuscript)					carboplu and catheter
unbound plasma	140160	140161	140162	140163	140164	139379	139380	139382	139383	139384	139470	139471	139472	139473	139474	139475
	CP-1	CP-2	CP-3	CP-4	CP-5	CP-IV-1	CP-IV-2	CP-IV-3	CP-IV-4	CP-IV-5	CP-uD-1	CP-uD-2	CP-uD-3	CP-uD-4	CP-uD-5	CP-uD-6
0h	66.73	0	0	0	0	0	0	0	0	0	0	0	0	0	0	0
24h	112.92	255.18	178.19	309.26	151.66		220.5	40.88			90.68	104.42	93.59	54.6	76.8	71.97
48h	53.96	349.23	123.18	233.19	140.01		168.1	31.33	125.99		129.37	91.68	65.42	38.03	31.42	37.86
72h	81.1	110.32	85.8	153.72	85.25		118.7				49.23	51.62	72.07	56.74	42.37	30.36
96h	43.88	160.98	45.92	79.03	62.7		173.5	16.28	50.22		85.94	68.61	27.33	48.75	33.8	37.01
120h	14.88	217.94	28.91	46.81	26.66		117.6		20.11		22.81	16.3	50.56	55.33	20.61	148.27
144h	10.35	25.21	29.87	72.33	21.57		160.4	0	13.32		14.21	76.01	30.45	18.39	14.17	8.04
168h	22.67	46.23	21.02	53.22	40.01	46.93	97.14	12.87	6.61	14.14	9.894	18.72	20.4	7.41	7.64	38.08
dialysate
24h								419.32
muscle: total pt
168h	61.7	1083.52	233.72	166.65	1047.9	76.7	902.85	51.26	523.89	220.97
muscle: PT DNA adducts
168h	0.1	0.19	0.15	0.16	0.1	0.08	0.13	0.09	0.11	0.43
unbound Pt in plasma
168h	0	0	0	0	0	0	0	0	0	0	0	0	0	0	0	0
AUC

## Sheet: day 7 data
time (hrs postop)	[Pt] (ng/mL)
	carboplu only						carboplu and catheter						carboplu, catheter and IV tubing
	140160	140161	140162	140163	140164	140165	139470	139471	139472	139473	139474	139475	139379	139380	139382	139383	139384
	CP-1	CP-2	CP-3	CP-4	CP-5		CP-uD-1	CP-uD-2	CP-uD-3	CP-uD-4	CP-uD-5	CP-uD-6	CP-IV-1	CP-IV-2	CP-IV-3	CP-IV-4	CP-IV-5
carboplatinplasma-total	22.67	46.23	21.02	53.22	40.01		9.894	18.72	20.4	7.41	7.64	38.08	46.93	97.14	12.87	6.61	14.14
carboplatinmuscle-total	61.7	1083.52	233.72	166.65	1047.9	302.32							76.7	902.85	51.26	523.89	220.97
carboplatinmuscle-DNA adducts	0.1	0.19	0.15	0.16	0.1	0.13							0.08	0.13	0.09	0.11	0.43
carboplatinplasma-unbound	0	0	0	0	0		0	0	0	0	0	0	0	0	0	0	0
rat number for table	1	2	3	4	5	6	7	8	9	10	11	12	13	14	15	16	17
AUC
	all	no instrument	full instruments
carbo tissue mean	424.68	482.635	355.134
carbo tissue SD	401.592	458.714
carbo tissue median	233.72	268.02

## Sheet: group 2-carboplu_catheter
Plasma Sum Total Data
139470				139473
Cycle day (hr)	[Pt] (ng/mL)			Cycle day (hr)	[Pt] (ng/mL)
0	0			0	0
24	90.68			24	54.6
48	129.37			48	38.03
72	49.23			72	56.74
96	85.94			96	48.75
120	22.81			120	55.33
144	14.21			144	18.39
168	9.894			168	7.41
139471				139474
Cycle day (hr)	[Pt] (ng/mL)			Cycle day (hr)	[Pt] (ng/mL)
0	0			0	0
24	104.42			24	76.8
48	91.68			48	31.42
72	51.62			72	42.37
96	68.61			96	33.8
120	16.3			120	20.61
144	76.01			144	14.17
168	18.72			168	7.64
139472				139475
Cycle day (hr)	[Pt] (ng/mL)			Cycle day (hr)	[Pt] (ng/mL)
0	0			0	0
24	93.59			24	71.97
48	65.42			48	37.86
72	72.07			72	30.36
96	27.33			96	37.01
120	50.56			120	148.27
144	30.45			144	8.04
168	20.4			168	38.08
139470					139471					139472
Rsq		0.994123			Rsq		0.46821			Rsq		0.995429
Rsq_adjusted		0.988246			Rsq_adjusted		0.361852			Rsq_adjusted		0.990859
Corr_XY		-0.997057			Corr_XY		-0.684259			Corr_XY		-0.997712
No_points_lambda_z		3			No_points_lambda_z		7			No_points_lambda_z		3
Lambda_z	1/hr	0.0174015			Lambda_z	1/hr	0.00994659			Lambda_z	1/hr	0.0189089
Lambda_z_lower	hr	120			Lambda_z_lower	hr	24			Lambda_z_lower	hr	120
Lambda_z_upper	hr	168			Lambda_z_upper	hr	168			Lambda_z_upper	hr	168
HL_Lambda_z	hr	39.8327			HL_Lambda_z	hr	69.6869			HL_Lambda_z	hr	36.6572
Tmax	hr	48			Tmax	hr	24			Tmax	hr	24
Cmax	ng/mL	129.37			Cmax	ng/mL	104.42			Cmax	ng/mL	93.59
Cmax_D	ng/mL/mg	25.874			Cmax_D	ng/mL/mg	20.884			Cmax_D	ng/mL/mg	18.718
C0	ng/mL	0			C0	ng/mL	0			C0	ng/mL	0
Tlast	hr	168			Tlast	hr	168			Tlast	hr	168
Clast	ng/mL	9.894			Clast	ng/mL	18.72			Clast	ng/mL	20.4
AUClast	hr*ng/mL	9206			AUClast	hr*ng/mL	9681.95			AUClast	hr*ng/mL	8256.98
AUCall	hr*ng/mL	9206			AUCall	hr*ng/mL	9681.95			AUCall	hr*ng/mL	8256.98
AUCINF_obs	hr*ng/mL	9774.57			AUCINF_obs	hr*ng/mL	11564			AUCINF_obs	hr*ng/mL	9335.83
AUCINF_D_obs	hr*ng/mL/mg	1954.91			AUCINF_D_obs	hr*ng/mL/mg	2312.8			AUCINF_D_obs	hr*ng/mL/mg	1867.17
AUC_%Extrap_obs	%	5.81686			AUC_%Extrap_obs	%	16.2751			AUC_%Extrap_obs	%	11.5561
AUC_%Back_Ext_obs	%	0			AUC_%Back_Ext_obs	%	0			AUC_%Back_Ext_obs	%	0
Vz_obs	mL	29395.9			Vz_obs	mL	43469.8			Vz_obs	mL	28323.8
Cl_obs	mL/hr	511.532			Cl_obs	mL/hr	432.376			Cl_obs	mL/hr	535.571
AUCINF_pred	hr*ng/mL	9764.12			AUCINF_pred	hr*ng/mL	12140.5			AUCINF_pred	hr*ng/mL	9316.85
AUCINF_D_pred	hr*ng/mL/mg	1952.82			AUCINF_D_pred	hr*ng/mL/mg	2428.1			AUCINF_D_pred	hr*ng/mL/mg	1863.37
AUC_%Extrap_pred	%	5.71612			AUC_%Extrap_pred	%	20.2508			AUC_%Extrap_pred	%	11.3759
AUC_%Back_Ext_pred	%	0			AUC_%Back_Ext_pred	%	0			AUC_%Back_Ext_pred	%	0
Vz_pred	mL	29427.3			Vz_pred	mL	41405.6			Vz_pred	mL	28381.5
Cl_pred	mL/hr	512.079			Cl_pred	mL/hr	411.845			Cl_pred	mL/hr	536.662
AUMClast	hr*hr*ng/mL	605944			AUMClast	hr*hr*ng/mL	733346			AUMClast	hr*hr*ng/mL	606853
AUMCINF_obs	hr*hr*ng/mL	734138			AUMCINF_obs	hr*hr*ng/mL	1238746			AUMCINF_obs	hr*hr*ng/mL	845157
AUMC_%Extrap_obs	%	17.4618			AUMC_%Extrap_obs	%	40.7994			AUMC_%Extrap_obs	%	28.1964
AUMCINF_pred	hr*hr*ng/mL	731784			AUMCINF_pred	hr*hr*ng/mL	1.39356e+06			AUMCINF_pred	hr*hr*ng/mL	840963
AUMC_%Extrap_pred	%	17.1962			AUMC_%Extrap_pred	%	47.376			AUMC_%Extrap_pred	%	27.8384
MRTlast	hr	65.8206			MRTlast	hr	75.7436			MRTlast	hr	73.4958
MRTINF_obs	hr	75.107			MRTINF_obs	hr	107.121			MRTINF_obs	hr	90.5282
MRTINF_pred	hr	74.9462			MRTINF_pred	hr	114.786			MRTINF_pred	hr	90.2626
Vss_obs	mL	38419.6			Vss_obs	mL	46316.6			Vss_obs	mL	48484.3
Vss_pred	mL	38378.3			Vss_pred	mL	47274			Vss_pred	mL	48440.5
139473					139474					139475
Rsq		0.996952			Rsq		0.991203			Rsq		0.217193
Rsq_adjusted		0.993905			Rsq_adjusted		0.986804			Rsq_adjusted		-0.565613
Corr_XY		-0.998475			Corr_XY		-0.995592			Corr_XY		-0.46604
No_points_lambda_z		3			No_points_lambda_z		4			No_points_lambda_z		3
Lambda_z	1/hr	0.0418851			Lambda_z	1/hr	0.0201493			Lambda_z	1/hr	0.0283197
Lambda_z_lower	hr	120			Lambda_z_lower	hr	96			Lambda_z_lower	hr	120
Lambda_z_upper	hr	168			Lambda_z_upper	hr	168			Lambda_z_upper	hr	168
HL_Lambda_z	hr	16.5488			HL_Lambda_z	hr	34.4005			HL_Lambda_z	hr	24.4758
Tmax	hr	72			Tmax	hr	24			Tmax	hr	120
Cmax	ng/mL	56.74			Cmax	ng/mL	76.8			Cmax	ng/mL	148.27
Cmax_D	ng/mL/mg	11.348			Cmax_D	ng/mL/mg	15.36			Cmax_D	ng/mL/mg	29.654
C0	ng/mL	0			C0	ng/mL	0			C0	ng/mL	0
Tlast	hr	168			Tlast	hr	168			Tlast	hr	168
Clast	ng/mL	7.41			Clast	ng/mL	7.64			Clast	ng/mL	38.08
AUClast	hr*ng/mL	6499.22			AUClast	hr*ng/mL	5242			AUClast	hr*ng/mL	7693.36
AUCall	hr*ng/mL	6499.22			AUCall	hr*ng/mL	5242			AUCall	hr*ng/mL	7693.36
AUCINF_obs	hr*ng/mL	6676.14			AUCINF_obs	hr*ng/mL	5621.17			AUCINF_obs	hr*ng/mL	9038
AUCINF_D_obs	hr*ng/mL/mg	1335.23			AUCINF_D_obs	hr*ng/mL/mg	1124.23			AUCINF_D_obs	hr*ng/mL/mg	1807.6
AUC_%Extrap_obs	%	2.64992			AUC_%Extrap_obs	%	6.74537			AUC_%Extrap_obs	%	14.8777
AUC_%Back_Ext_obs	%	0			AUC_%Back_Ext_obs	%	0			AUC_%Back_Ext_obs	%	0
Vz_obs	mL	17880.7			Vz_obs	mL	44145.1			Vz_obs	mL	19534.8
Cl_obs	mL/hr	748.936			Cl_obs	mL/hr	889.494			Cl_obs	mL/hr	553.22
AUCINF_pred	hr*ng/mL	6670.55			AUCINF_pred	hr*ng/mL	5640.18			AUCINF_pred	hr*ng/mL	8331.72
AUCINF_D_pred	hr*ng/mL/mg	1334.11			AUCINF_D_pred	hr*ng/mL/mg	1128.04			AUCINF_D_pred	hr*ng/mL/mg	1666.34
AUC_%Extrap_pred	%	2.56839			AUC_%Extrap_pred	%	7.05966			AUC_%Extrap_pred	%	7.66185
AUC_%Back_Ext_pred	%	0			AUC_%Back_Ext_pred	%	0			AUC_%Back_Ext_pred	%	0
Vz_pred	mL	17895.7			Vz_pred	mL	43996.3			Vz_pred	mL	21190.8
Cl_pred	mL/hr	749.563			Cl_pred	mL/hr	886.496			Cl_pred	mL/hr	600.116
AUMClast	hr*hr*ng/mL	516237			AUMClast	hr*hr*ng/mL	356481			AUMClast	hr*hr*ng/mL	675699
AUMCINF_obs	hr*hr*ng/mL	550182			AUMCINF_obs	hr*hr*ng/mL	439000			AUMCINF_obs	hr*hr*ng/mL	949080
AUMC_%Extrap_obs	%	6.16979			AUMC_%Extrap_obs	%	18.7969			AUMC_%Extrap_obs	%	28.8049
AUMCINF_pred	hr*hr*ng/mL	549110			AUMCINF_pred	hr*hr*ng/mL	443137			AUMCINF_pred	hr*hr*ng/mL	805485
AUMC_%Extrap_pred	%	5.98662			AUMC_%Extrap_pred	%	19.555			AUMC_%Extrap_pred	%	16.1128
MRTlast	hr	79.4305			MRTlast	hr	68.0048			MRTlast	hr	87.8289
MRTINF_obs	hr	82.4102			MRTINF_obs	hr	78.0975			MRTINF_obs	hr	105.01
MRTINF_pred	hr	82.3185			MRTINF_pred	hr	78.5678			MRTINF_pred	hr	96.677
Vss_obs	mL	61720			Vss_obs	mL	69467.3			Vss_obs	mL	58093.6
Vss_pred	mL	61702.9			Vss_pred	mL	69650.1			Vss_pred	mL	58017.4

## Sheet: group 1 -carboplu only
Plasma Sum Total Data
140160				140163
Cycle day (hr)	[Pt] (ng/mL)	reported from UNC		Cycle day (hr)	[Pt] (ng/mL)
0	0	66.73		0	0
24	66.73	112.92		24	309.26
48	112.92	53.96		48	233.19
72	53.96	81.1		72	153.72
96	81.1	43.88		96	79.03
120	43.88	14.88		120	46.81
144	14.88	10.35		144	72.33
168	10.35			168	53.22
	corrected samples
140161				140164
Cycle day (hr)	[Pt] (ng/mL)			Cycle day (hr)	[Pt] (ng/mL)
0	0			0	0
24	255.18			24	151.66
48	349.23			48	140.01
72	110.32			72	85.25
96	160.98			96	62.7
120	217.94			120	26.66
144	25.21			144	21.57
168	46.23			168	40.01
140162
Cycle day (hr)	[Pt] (ng/mL)
0	0
24	178.19
48	123.18
72	85.8
96	45.92
120	28.91
144	29.87
168	21.02
140160					140161					140162
Rsq		0.968356			Rsq		0.594901			Rsq		0.959736
Rsq_adjusted		0.952534			Rsq_adjusted		0.493626			Rsq_adjusted		0.951683
Corr_XY		-0.984051			Corr_XY		-0.771298			Corr_XY		-0.979661
No_points_lambda_z		4			No_points_lambda_z		6			No_points_lambda_z		7
Lambda_z	1/hr	0.0302397			Lambda_z	1/hr	0.0169476			Lambda_z	1/hr	0.0153773
Lambda_z_lower	hr	72			Lambda_z_lower	hr	48			Lambda_z_lower	hr	24
Lambda_z_upper	hr	144			Lambda_z_upper	hr	168			Lambda_z_upper	hr	168
HL_Lambda_z	hr	22.9218			HL_Lambda_z	hr	40.8994			HL_Lambda_z	hr	45.076
Tmax	hr	24			Tmax	hr	48			Tmax	hr	24
Cmax	ng/mL	112.92			Cmax	ng/mL	349.23			Cmax	ng/mL	178.19
Cmax_D	ng/mL/mg	22.584			Cmax_D	ng/mL/mg	69.846			Cmax_D	ng/mL/mg	35.638
C0	ng/mL	66.73			C0	ng/mL	0			C0	ng/mL	0
Tlast	hr	144			Tlast	hr	168			Tlast	hr	168
Clast	ng/mL	10.35			Clast	ng/mL	46.23			Clast	ng/mL	21.02
AUClast	hr*ng/mL	8090.17			AUClast	hr*ng/mL	26095.2			AUClast	hr*ng/mL	11918.2
AUCall	hr*ng/mL	8090.17			AUCall	hr*ng/mL	26095.2			AUCall	hr*ng/mL	11918.2
AUCINF_obs	hr*ng/mL	8432.44			AUCINF_obs	hr*ng/mL	28823.1			AUCINF_obs	hr*ng/mL	13285.1
AUCINF_D_obs	hr*ng/mL/mg	1686.49			AUCINF_D_obs	hr*ng/mL/mg	5764.61			AUCINF_D_obs	hr*ng/mL/mg	2657.03
AUC_%Extrap_obs	%	4.05891			AUC_%Extrap_obs	%	9.46401			AUC_%Extrap_obs	%	10.2893
AUC_%Back_Ext_obs	%	0			AUC_%Back_Ext_obs	%	0			AUC_%Back_Ext_obs	%	0
Vz_obs	mL	19608.3			Vz_obs	mL	10235.8			Vz_obs	mL	24475.1
Cl_obs	mL/hr	592.948			Cl_obs	mL/hr	173.472			Cl_obs	mL/hr	376.36
AUCINF_pred	hr*ng/mL	8393.1			AUCINF_pred	hr*ng/mL	28397.6			AUCINF_pred	hr*ng/mL	13105.4
AUCINF_D_pred	hr*ng/mL/mg	1678.62			AUCINF_D_pred	hr*ng/mL/mg	5679.52			AUCINF_D_pred	hr*ng/mL/mg	2621.09
AUC_%Extrap_pred	%	3.60929			AUC_%Extrap_pred	%	8.10755			AUC_%Extrap_pred	%	9.05928
AUC_%Back_Ext_pred	%	0			AUC_%Back_Ext_pred	%	0			AUC_%Back_Ext_pred	%	0
Vz_pred	mL	19700.2			Vz_pred	mL	10389.1			Vz_pred	mL	24810.7
Cl_pred	mL/hr	595.727			Cl_pred	mL/hr	176.071			Cl_pred	mL/hr	381.521
AUMClast	hr*hr*ng/mL	427697			AUMClast	hr*hr*ng/mL	1.82674e+06			AUMClast	hr*hr*ng/mL	732776
AUMCINF_obs	hr*hr*ng/mL	488301			AUMCINF_obs	hr*hr*ng/mL	2.44597e+06			AUMCINF_obs	hr*hr*ng/mL	1.05132e+06
AUMC_%Extrap_obs	%	12.4113			AUMC_%Extrap_obs	%	25.3163			AUMC_%Extrap_obs	%	30.2993
AUMCINF_pred	hr*hr*ng/mL	481336			AUMCINF_pred	hr*hr*ng/mL	2.34938e+06			AUMCINF_pred	hr*hr*ng/mL	1.00944e+06
AUMC_%Extrap_pred	%	11.1439			AUMC_%Extrap_pred	%	22.2461			AUMC_%Extrap_pred	%	27.408
MRTlast	hr	52.8662			MRTlast	hr	70.0027			MRTlast	hr	61.4839
MRTINF_obs	hr	57.9075			MRTINF_obs	hr	84.8615			MRTINF_obs	hr	79.1349
MRTINF_pred	hr	57.349			MRTINF_pred	hr	82.7318			MRTINF_pred	hr	77.0248
Vss_obs	mL	34336.2			Vss_obs	mL	14721.1			Vss_obs	mL	29783.2
Vss_pred	mL	34164.4			Vss_pred	mL	14566.7			Vss_pred	mL	29386.6
140163					140164
Rsq		0.84478			Rsq		0.792254
Rsq_adjusted		0.813736			Rsq_adjusted		0.750705
Corr_XY		-0.919119			Corr_XY		-0.890087
No_points_lambda_z		7			No_points_lambda_z		7
Lambda_z	1/hr	0.0131094			Lambda_z	1/hr	0.0132452
Lambda_z_lower	hr	24			Lambda_z_lower	hr	24
Lambda_z_upper	hr	168			Lambda_z_upper	hr	168
HL_Lambda_z	hr	52.8741			HL_Lambda_z	hr	52.3319
Tmax	hr	24			Tmax	hr	24
Cmax	ng/mL	309.26			Cmax	ng/mL	151.66
Cmax_D	ng/mL/mg	61.852			Cmax_D	ng/mL/mg	30.332
C0	ng/mL	0			C0	ng/mL	0
Tlast	hr	168			Tlast	hr	168
Clast	ng/mL	53.22			Clast	ng/mL	40.01
AUClast	hr*ng/mL	21849.9			AUClast	hr*ng/mL	12055.6
AUCall	hr*ng/mL	21849.9			AUCall	hr*ng/mL	12055.6
AUCINF_obs	hr*ng/mL	25909.6			AUCINF_obs	hr*ng/mL	15076.4
AUCINF_D_obs	hr*ng/mL/mg	5181.92			AUCINF_D_obs	hr*ng/mL/mg	3015.27
AUC_%Extrap_obs	%	15.6687			AUC_%Extrap_obs	%	20.0361
AUC_%Back_Ext_obs	%	0			AUC_%Back_Ext_obs	%	0
Vz_obs	mL	14720.7			Vz_obs	mL	25038.9
Cl_obs	mL/hr	192.979			Cl_obs	mL/hr	331.645
AUCINF_pred	hr*ng/mL	25018.2			AUCINF_pred	hr*ng/mL	13783.9
AUCINF_D_pred	hr*ng/mL/mg	5003.64			AUCINF_D_pred	hr*ng/mL/mg	2756.79
AUC_%Extrap_pred	%	12.6639			AUC_%Extrap_pred	%	12.5383
AUC_%Back_Ext_pred	%	0			AUC_%Back_Ext_pred	%	0
Vz_pred	mL	15245.2			Vz_pred	mL	27386.6
Cl_pred	mL/hr	199.855			Cl_pred	mL/hr	362.741
AUMClast	hr*hr*ng/mL	1.39439e+06			AUMClast	hr*hr*ng/mL	773591
AUMCINF_obs	hr*hr*ng/mL	2386095			AUMCINF_obs	hr*hr*ng/mL	1.50913e+06
AUMC_%Extrap_obs	%	41.5618			AUMC_%Extrap_obs	%	48.7393
AUMCINF_pred	hr*hr*ng/mL	2.16834e+06			AUMCINF_pred	hr*hr*ng/mL	1.19442e+06
AUMC_%Extrap_pred	%	35.6933			AUMC_%Extrap_pred	%	35.2331
MRTlast	hr	63.8168			MRTlast	hr	64.1684
MRTINF_obs	hr	92.0931			MRTINF_obs	hr	100.099
MRTINF_pred	hr	86.6707			MRTINF_pred	hr	86.6534
Vss_obs	mL	17772			Vss_obs	mL	33197.4
Vss_pred	mL	17321.5			Vss_pred	mL	31432.8

## Sheet: group 3 - not included in study
Plasma Sum Total Data
139380 - High				139380 - Low
Cycle day (hr)	[Pt] (ng/mL)			Cycle day (hr)	[Pt] (ng/mL)
0	0			0	0
24	220.5			24	220.5
48	168.1			48	168.1
72	118.7			72	118.7
96	173.5			96	173.5
120	117.6			120	117.6
144	160.4			144	160.4
168	97.14			168	54.77
139382 - High				139382 - Low
Cycle day (hr)	[Pt] (ng/mL)			Cycle day (hr)	[Pt] (ng/mL)
0	0			0	0
24	419.32			24	40.88
48	31.33			48	31.33
72				72
96	16.28			96	16.28
120				120
144	0			144	0
168	12.87			168	12.87
139383
Cycle day (hr)	[Pt] (ng/mL)
0	0
24
48	125.99
72
96	50.22
120	20.11
144	13.32
168	6.61
139380-High					139380-Low					139382-High
Rsq		0.484753			Rsq		0.532111			Rsq		0.861858
Rsq_adjusted		0.381704			Rsq_adjusted		0.438533			Rsq_adjusted		0.723716
Corr_XY		-0.696242			Corr_XY		-0.729459			Corr_XY		-0.928363
No_points_lambda_z		7			No_points_lambda_z		7			No_points_lambda_z		3
Lambda_z	1/hr	0.00381373			Lambda_z	1/hr	0.00637181			Lambda_z	1/hr	0.00708638
Lambda_z_lower	hr	24			Lambda_z_lower	hr	24			Lambda_z_lower	hr	48
Lambda_z_upper	hr	168			Lambda_z_upper	hr	168			Lambda_z_upper	hr	168
HL_Lambda_z	hr	181.75			HL_Lambda_z	hr	108.783			HL_Lambda_z	hr	97.814
Tmax	hr	24			Tmax	hr	24			Tmax	hr	24
Cmax	ng/mL	220.53			Cmax	ng/mL	220.53			Cmax	ng/mL	419.32
Cmax_D	ng/mL/mg	44.106			Cmax_D	ng/mL/mg	44.106			Cmax_D	ng/mL/mg	83.864
C0	ng/mL	0			C0	ng/mL	0			C0	ng/mL	0
Tlast	hr	168			Tlast	hr	168			Tlast	hr	168
Clast	ng/mL	97.14			Clast	ng/mL	54.77			Clast	ng/mL	12.87
AUClast	hr*ng/mL	24008.7			AUClast	hr*ng/mL	23340.8			AUClast	hr*ng/mL	10270.2
AUCall	hr*ng/mL	24008.7			AUCall	hr*ng/mL	23340.8			AUCall	hr*ng/mL	10270.2
AUCINF_obs	hr*ng/mL	49479.8			AUCINF_obs	hr*ng/mL	31936.4			AUCINF_obs	hr*ng/mL	12086.3
AUCINF_D_obs	hr*ng/mL/mg	9895.97			AUCINF_D_obs	hr*ng/mL/mg	6387.28			AUCINF_D_obs	hr*ng/mL/mg	2417.26
AUC_%Extrap_obs	%	51.4778			AUC_%Extrap_obs	%	26.9149			AUC_%Extrap_obs	%	15.0266
AUC_%Back_Ext_obs	%	0			AUC_%Back_Ext_obs	%	0			AUC_%Back_Ext_obs	%	0
Vz_obs	mL	26496.7			Vz_obs	mL	24570.9			Vz_obs	mL	58378.3
Cl_obs	mL/hr	101.051			Cl_obs	mL/hr	156.561			Cl_obs	mL/hr	413.691
AUCINF_pred	hr*ng/mL	53055.4			AUCINF_pred	hr*ng/mL	36665			AUCINF_pred	hr*ng/mL	11949
AUCINF_D_pred	hr*ng/mL/mg	10611.1			AUCINF_D_pred	hr*ng/mL/mg	7333.01			AUCINF_D_pred	hr*ng/mL/mg	2389.8
AUC_%Extrap_pred	%	54.7478			AUC_%Extrap_pred	%	36.3406			AUC_%Extrap_pred	%	14.05
AUC_%Back_Ext_pred	%	0			AUC_%Back_Ext_pred	%	0			AUC_%Back_Ext_pred	%	0
Vz_pred	mL	24711			Vz_pred	mL	21402			Vz_pred	mL	59049.2
Cl_pred	mL/hr	94.2411			Cl_pred	mL/hr	136.37			Cl_pred	mL/hr	418.445
AUMClast	hr*hr*ng/mL	2.01804e+06			AUMClast	hr*hr*ng/mL	1.91189e+06			AUMClast	hr*hr*ng/mL	373209
AUMCINF_obs	hr*hr*ng/mL	12975984			AUMCINF_obs	hr*hr*ng/mL	4.70498e+06			AUMCINF_obs	hr*hr*ng/mL	934613
AUMC_%Extrap_obs	%	84.4479			AUMC_%Extrap_obs	%	59.3645			AUMC_%Extrap_obs	%	60.0681
AUMCINF_pred	hr*hr*ng/mL	14514233			AUMCINF_pred	hr*hr*ng/mL	6.2415e+06			AUMCINF_pred	hr*hr*ng/mL	892164
AUMC_%Extrap_pred	%	86.0961			AUMC_%Extrap_pred	%	69.3681			AUMC_%Extrap_pred	%	58.1681
MRTlast	hr	84.0547			MRTlast	hr	81.9121			MRTlast	hr	36.3391
MRTINF_obs	hr	262.248			MRTINF_obs	hr	147.323			MRTINF_obs	hr	77.3281
MRTINF_pred	hr	273.567			MRTINF_pred	hr	170.23			MRTINF_pred	hr	74.6643
Vss_obs	mL	26500.5			Vss_obs	mL	23065.1			Vss_obs	mL	31989.9
Vss_pred	mL	25781.3			Vss_pred	mL	23214.3			Vss_pred	mL	31242.9
139382-Low					139383
Rsq		0.909985			Rsq		0.987767
Rsq_adjusted		0.864977			Rsq_adjusted		0.983689
Corr_XY		-0.953931			Corr_XY		-0.993865
No_points_lambda_z		4			No_points_lambda_z		5
Lambda_z	1/hr	0.00814752			Lambda_z	1/hr	0.0248093
Lambda_z_lower	hr	24			Lambda_z_lower	hr	48
Lambda_z_upper	hr	168			Lambda_z_upper	hr	168
HL_Lambda_z	hr	85.0746			HL_Lambda_z	hr	27.939
Tmax	hr	24			Tmax	hr	48
Cmax	ng/mL	40.88			Cmax	ng/mL	125.99
Cmax_D	ng/mL/mg	8.176			Cmax_D	ng/mL/mg	25.198
C0	ng/mL	0			C0	ng/mL	0
Tlast	hr	168			Tlast	hr	168
Clast	ng/mL	12.87			Clast	ng/mL	6.61
AUClast	hr*ng/mL	3000.67			AUClast	hr*ng/mL	8392.9
AUCall	hr*ng/mL	3000.67			AUCall	hr*ng/mL	8392.9
AUCINF_obs	hr*ng/mL	4580.29			AUCINF_obs	hr*ng/mL	8659.33
AUCINF_D_obs	hr*ng/mL/mg	916.059			AUCINF_D_obs	hr*ng/mL/mg	1731.87
AUC_%Extrap_obs	%	34.4873			AUC_%Extrap_obs	%	3.07683
AUC_%Back_Ext_obs	%	0			AUC_%Back_Ext_obs	%	0
Vz_obs	mL	133983			Vz_obs	mL	23274
Cl_obs	mL/hr	1091.63			Cl_obs	mL/hr	577.412
AUCINF_pred	hr*ng/mL	4409.71			AUCINF_pred	hr*ng/mL	8672.38
AUCINF_D_pred	hr*ng/mL/mg	881.942			AUCINF_D_pred	hr*ng/mL/mg	1734.48
AUC_%Extrap_pred	%	31.9531			AUC_%Extrap_pred	%	3.22269
AUC_%Back_Ext_pred	%	0			AUC_%Back_Ext_pred	%	0
Vz_pred	mL	139166			Vz_pred	mL	23239
Cl_pred	mL/hr	1133.86			Cl_pred	mL/hr	576.543
AUMClast	hr*hr*ng/mL	182366			AUMClast	hr*hr*ng/mL	586768
AUMCINF_obs	hr*hr*ng/mL	641620			AUMCINF_obs	hr*hr*ng/mL	642268
AUMC_%Extrap_obs	%	71.5772			AUMC_%Extrap_obs	%	8.64124
AUMCINF_pred	hr*hr*ng/mL	592025			AUMCINF_pred	hr*hr*ng/mL	644987
AUMC_%Extrap_pred	%	69.1962			AUMC_%Extrap_pred	%	9.02633
MRTlast	hr	60.7751			MRTlast	hr	69.9125
MRTINF_obs	hr	140.083			MRTINF_obs	hr	74.1706
MRTINF_pred	hr	134.255			MRTINF_pred	hr	74.3725
Vss_obs	mL	152919			Vss_obs	mL	42827
Vss_pred	mL	152226			Vss_pred	mL	42878.9

## Sheet: Pt-DNA Adducts
Mouse Number	Concentration of Pt (ng/mL)
Blank-1	0.09
139382	0.09
139383	0.11
139379	0.08
139384*	0.43
139380	0.13
140160	0.1
140161	0.19
140162	0.15
140163	0.16
140164	0.1
140165	0.13
median study rats	0.12
average study rats	0.151818
SD study rats	0.0950917

## Sheet: Pt-Muscle Concentration
Mouse Number	Concentration of Pt (ng/mL)
Blank-1	BLQ
139382	51.26			51.26
139383	523.89			523.89
139379*	76.7			76.7
139384	220.97			220.97
139380	902.85			902.85
140160	61.7			61.7
140161	1083.52			1083.52
140162	233.72			233.72
140163	166.65			166.65
140164	1047.9			1047.9
140165	303.32			303.32
median (treatment only)				233.72

## Sheet: Unbound Pt
Mouse Number:	Concentration of Pt (ng/mL)
Blank-1	BLQ
139470	BLQ
139471	BLQ
139472	BLQ
139473	BLQ
139474	BLQ
139475	BLQ
139380	BLQ
139382	BLQ
139383	BLQ
139384	BLQ
140161	BLQ
140162	BLQ
140163	BLQ
140164	BLQ
140165	BLQ

## Sheet: day 7 data-unboundplasma
time (hrs postop)	[Pt] (ng/mL)
	carboplu only						carboplu, catheter and IV tubing					carboplu and catheter
	140160	140161	140162	140163	140164	140165	139379	139380	139382	139383	139384	139470	139471	139472	139473	139474	139475
	CP-1	CP-2	CP-3	CP-4	CP-5		CP-IV-1	CP-IV-2	CP-IV-3	CP-IV-4	CP-IV-5	CP-uD-1	CP-uD-2	CP-uD-3	CP-uD-4	CP-uD-5	CP-uD-6
carboplatinplasma-total	22.67	46.23	21.02	53.22	40.01		46.93	97.14	12.87	6.61	14.14	9.894	18.72	20.4	7.41	7.64	38.08
carboplatinmuscle-total	61.7	1083.52	233.72	166.65	1047.9	302.32	76.7	902.85	51.26	523.89	220.97
carboplatinmuscle-DNA adducts	0.1	0.19	0.15	0.16	0.1	0.13	0.08	0.13	0.09	0.11	0.43
carboplatinplasma-unbound	0	0	0	0	0		0	0	0	0	0	0	0	0	0	0	0
AUC
	all	no instrument	full instruments
carbo tissue mean	424.68	482.635	355.134
carbo tissue SD	401.592	458.714
carbo tissue median	233.72	268.02
