# Supplementary material for: Pharmacokinetics and toxicity of subcutaneous administration of carboplatin in poloxamer 407 in a rodent model pilot study
Source: PLoS One. 2017 Oct 5;12(10):e0186018. doi: 10.1371/journal.pone.0186018 (PMC5642013; doi:10.1371/journal.pone.0186018)
Supplement: S3 File — (XLSX) [file pone.0186018.s003.xlsx]

## Sheet: Sheet1
	Inflammation	Necrosis	Hemorrhage	Edema	Fibrin	Fibrosis	Comment
Left
con1-1L	0	0	0	0	0	0		control
con2-2L	0	0	0	0	0	0		control
con3-3L	0	0	0	0	0	0		control
car1-1L	0	0	0	0	0	0		group 1
car1-2L	0	0	0	0	0	0		group 1
car1-3L	0	0	0	0	0	0		group 1
car1-4L	0	0	0	0	0	0		group 1
car1-5L	0	0	0	0	0	0		group 1
car1-6L	0	0	0	0	0	0		group 1
car2-7L	0	0	0	0	0	0		group 2
car2-8L	0	0	0	0	0	0		group 2
car2-10L	0	0	0	0	0	0		group 2
car2-11L	0	0	0	0	0	0		group 2
car2-12L	0	0	0	0	0	0		group 2
car3-13L	0	0	0	0	0	0		group 3
car3-14L	0	0	0	0	0	0		group 3
car3-15L	0	0	0	0	0	0		group 3
car3-16L	0	0	0	0	0	0		group 3
car3-17L	0	0	0	0	0	0		group 3
car3-18L	0	0	0	0	0	0		group 3
	Inflammation	Necrosis	Hemorrhage	Edema	Fibrin	Fibrosis	Comment
Right
con1-1R	2	1	0	0	0	2		control
con2-2R	2	1	0	0	0	2		control
con3-3R	2	1	0	0	0	2		control
car1-1R	2	2	0	3	3	2		group 1
car1-2R	2	1	0	1	1	1		group 1
car1-3R	1	1	0	1	1	1		group 1
car1-4R	2	1	0	3	1	1		group 1
car1-5R	1	0	0	1	0	1		group 1
car1-6R	2	1	0	2	2	2		group 1
car2-7R	4	2	1	3	4	2	Secondary deep infection?	group 2
car2-8R	2	2	0	2	3	2		group 2
car2-10R	4	2	1	3	4	3	Secondary deep infection?	group 2
car2-11R	1	1	0	2	2	1		group 2
car2-12R	2	2	0	3	2	1		group 2
car3-13R	2	2	0	3	3	1		group 3
car3-14R	1	1	0	1	2	1		group 3
car3-15R	2	1	0	1	1	1		group 3
car3-16R	1	1	0	1	1	1		group 3
car3-17R	1	1	1	2	3	1		group 3
car3-18R	2	3	3	1	1	2	Seconary deep infection?	group 3
median	2	1	0	1.5	1.5	1
	Inflammation	Necrosis	Hemorrhage	Edema	Fibrin	Fibrosis	Comment
Colon
con1-1C	0	0	0	0	0	0	Colon	control
con2-2C	0	0	0	0	0	0	Colon	control
con3-3C	0	0	0	0	0	0	Colon	control
car1-1C	0	0	0	0	0	0	Colon	group 1
car1-2C	0	0	0	0	0	0	Colon	group 1
car1-3C	0	0	0	0	0	0	Colon	group 1
car1-4C	0	0	0	0	0	0	Muscle only	group 1
car1-5C	0	0	0	0	0	0	Muscle only	group 1
car1-6C	0	0	0	0	0	0	Muscle only	group 1
car2-7C	0	0	0	0	0	0	Muscle only	group 2
car2-8c	0	0	0	0	0	0	Muscle only	group 2
car2-10C	0	0	0	0	0	0	Muscle only	group 2
car2-11C	0	0	0	0	0	0	Colon	group 2
car2-12C	0	0	0	0	0	0	Colon	group 2
car3-13C	0	0	0	0	0	0	Colon	group 3
car3-14C	0	0	0	0	0	0	Colon	group 3
car3-15C	0	0	0	0	0	0	Colon	group 3
car3-16C	0	0	0	0	0	0	Colon	group 3
car3-17C	0	0	0	0	0	0	Colon	group 3
car3-18C	0	0	0	0	0	0	Colon	group 3
